# Supplementary material for: Dual Knockdown of Musashi RNA-Binding Proteins MSI-1 and MSI-2 Attenuates Putative Cancer Stem Cell Characteristics and Therapy Resistance in Ovarian Cancer Cells
Source: Int J Mol Sci. 2021 Oct 25;22(21):11502. doi: 10.3390/ijms222111502 (PMC8584030; doi:10.3390/ijms222111502)
Supplement: Supplementary file 1 [file ijms-22-11502-s001.zip]

Archive with 1 entries (1 files):
- ijms-1396757-supplementary.pdf
